# Supplementary material for: Retinal Alterations as Potential Biomarkers of Structural Brain Changes in Alzheimer’s Disease Spectrum Patients
Source: Brain Sci. 2023 Mar 8;13(3):460. doi: 10.3390/brainsci13030460 (PMC10046312; doi:10.3390/brainsci13030460)
Supplement: Supplementary file 1 [file brainsci-13-00460-s001.zip]

Archive with 1 entries (1 files):
- brainsci-2169313-supplementary.pdf
